# Supplementary material for: Risk and prognostic factors of breast cancer with liver metastases
Source: BMC Cancer. 2021 Mar 6;21:238. doi: 10.1186/s12885-021-07968-5 (PMC7937288; doi:10.1186/s12885-021-07968-5)
Supplement: Supplementary file 2 — Additional file 2. Figure S2. Selection of patients (FUSCC). [file 12885_2021_7968_MOESM2_ESM.zip]

Archive with 2 entries (2 files):
- Figure S2R3.pdf
- Table S2R3.docx
